# Supplementary material for: Ubiquitous Micro-Modular Homologies among Genomes from Viruses to Bacteria to Human Mitochondrial DNA: Platforms for Recombination during Evolution?
Source: Viruses. 2022 Apr 24;14(5):885. doi: 10.3390/v14050885 (PMC9147251; doi:10.3390/v14050885)
Supplement: Supplementary file 1 [file viruses-14-00885-s001.zip]

Archive with 16 entries (16 files):
- Fig. S1C, SARS-CoV-2 & Ad12 DNA Alignment.pdf
- Fig. S2A, SARS-CoV-2 & HIV-1 DNA Alignment.pdf
- Fig. S2B, SARS-CoV-2 & Sulfolobus turreted icosahedral virus.pdf
- Fig. S3A, SARS-CoV-2 & Alternaria brassicicola endornavirus.pdf
- Fig. S3B, SARS-CoV-2 & Autographa californica nucleopolyhedrovirus DNA Alignment.pdf
- Fig. S4A, SARS-CoV-2 & Bakterien, Carsonella ruddii.pdf
- Fig. S4B, Sars-CoV-2 & E.coli K12 Zwischenstück 255.328 - 290.948.pdf
- Fig. S4C, SARS-CoV-2 + human mtDNA Region 11.168-29.055nt.pdf
- Fig. S5C, SARS-CoV-2 & Fig badnavirus 1.pdf
- Fig. S5E, SARS-CoV-2 & lambda DNA Alignment.pdf
- Fig. S5G, SARS-CoV-2 & Hepatitis B DNA Alignment.pdf
- Fig. S6A, E.coli1-1800000.pdf
- Fig. S6B, E.coli, 3600001-4641652.pdf
- Fig. S7B, SARS-CoV-2 & T4 DNA Alignment.pdf
- Revised Table S1 Accession Numbers.pdf
- Revised Table S2 Nucleotide Sequence Comparisons to the SARS-CoV-2 Nucleotide Sequence.pdf
